# Supplementary material for: Prevalence and Methods for Assessment of Oropharyngeal Dysphagia in Older Adults: A Systematic Review and Meta-Analysis
Source: J Clin Med. 2022 May 6;11(9):2605. doi: 10.3390/jcm11092605 (PMC9104951; doi:10.3390/jcm11092605)
Supplement: Supplementary file 1 [file jcm-11-02605-s001.zip]

Archive with 1 entries (1 files):
- jcm-1697382-supplementary.pdf
